# Supplementary material for: The Longitudinal Relationship Between Dark Triad Traits and Moral Disengagement in Adolescents: A Cross-Lagged Panel Network Analysis
Source: Behav Sci (Basel). 2026 Mar 9;16(3):398. doi: 10.3390/bs16030398 (PMC13024257; doi:10.3390/bs16030398)
Supplement: Supplementary file 1 [file behavsci-16-00398-s001.zip]

Archive with 1 entries (1 files):
- behavsci-4152679-supplementary.pdf
